# Supplementary material for: Major agricultural changes required to mitigate phosphorus losses under climate change
Source: Nat Commun. 2017 Jul 31;8:161. doi: 10.1038/s41467-017-00232-0 (PMC5534432; doi:10.1038/s41467-017-00232-0)
Supplement: Supplementary file 2 — Supplementary Data 1 [file 41467_2017_232_MOESM2_ESM.xlsx]

## Sheet: Eden
Supplementary Data 1. Rainfall from UK Climate Projections 2009 (UKCP09) Weather Generator and High resolution (1.5 km) Regional Climate Model (RCM 1.5 km), discharge and total phosphorus load predicted by 'Hydrological Predictions for the Environment' (HYPE) and 'Data-Based Mechanistic' (DBM) models for 2050s and 2080s, low, medium and high emissions scenarios. For UKCP, results of each realisat…
Summary of model results				EDEN Newby Beck
Discharge Total annual mm (m3/s * s/yr /Area in m2 *1000 mm/m)
Driving data →			UKCP baseline			UKCP 2050s				UKCP 2050s				UKCP 2050s				UKCP 2080s				UKCP 2080s				UKCP 2080s				RCM 1.5 km 2100s
Emissions →						LOW				MEDIUM				HIGH				LOW				MEDIUM				HIGH				Base	RCP8.5
Percentile →			5th	50th	95th	5th	50th	95th	%Δ	5th	50th	95th	%Δ	5th	50th	95th	%Δ	5th	50th	95th	%Δ	5th	50th	95th	%Δ	5th	50th	95th	%Δ	Mean	Mean	%Δ
Rainfall	Annual		1010	1051	1097	983	1083	1187	3.04472	995	1085	1197	3.23501	990	1102	1221	4.85252	1005	1102	1196	4.85252	997	1088	1200	3.52046	1004	1111	1256	5.70885	1007	908	-9.83118
	Winter		306	332	363	318	360	431	8.43373	314	367	429	10.5422	328	382	440	15.0602	326	379	450	14.1566	323	375	455	12.9518	340	402	488	21.0843	284	366	28.8732
	Summer		186	201	217	143	179	239	-10.9453	126	168	226	-16.4179	129	172	237	-14.4279	136	179	234	-10.9453	120	166	225	-17.4129	101	159	216	-20.8955	205	131	-36.0976
Newby	HYPE		482.286	513.444	549.393	425.196	507.339	587.703	-1.18889	430.448	506.206	601.46	-1.40971	425.422	520.241	625.031	1.32381	438.775	509.324	584.062	-0.802391	420.516	504.676	589.464	-1.70768	420.105	522.85	647.203	1.83194	525	398	-24.1905
Annual	DBM		488	520	557	507	578	667	11.1538	506	582	683	11.9231	509	604	711	16.1538	512	589	684	13.2692	514	602	696	15.7692	538	643	782	23.6538	556	531	-4.4964
Newby	HYPE		213.366	233.525	264.85	201.81	242.471	297.373	3.83082	202.053	246.26	299.694	5.45367	205.139	258.792	310.928	10.8199	209.247	255.218	303.409	9.28931	208.186	250.008	312.03	7.05826	217.438	269.533	353.561	15.4194	199	219	10.0503
Winter	DBM		172	192	217	180	221	282	15.1042	183	224	282	16.6667	194	243	300	26.5625	189	233	306	21.3542	187	232	309	20.8333	208	265	375	38.0208	174	244	40.2299
Newby	HYPE		38.965	47.3594	55.8357	24.4907	39.6078	68.1929	-16.3675	22.3807	32.4815	60.6815	-31.4149	22.1323	34.6754	62.0423	-26.7824	24.5438	36	62.2279	-23.9856	18.2716	32.0296	62.5504	-32.369	16.9173	29.9253	50.0737	-36.8124	87	54	-37.931
Summer	DBM		67	76	85	53	73	108	-3.94737	48	69	98	-9.21053	49	71	104	-6.57895	55	73	108	-3.94737	45	68	107	-10.5263	39	68	108	-10.5263	100	66	-34
Total Phosphorus Total annual load kg through catchment outlet
Driving data →			UKCP baseline			UKCP 2050s				UKCP 2050s				UKCP 2050s				UKCP 2080s				UKCP 2080s				UKCP 2080s				RCM 1.5 km 2100s
Emissions →						LOW				MEDIUM				HIGH				LOW				MEDIUM				HIGH				Base	RCP8.5
Percentile →			5th	50th	95th	5th	50th	95th	%Δ	5th	50th	95th	%Δ	5th	50th	95th	%Δ	5th	50th	95th	%Δ	5th	50th	95th	%Δ	5th	50th	95th	%Δ	Mean	Mean	%Δ
Newby	HYPE		1075.7	1179.92	1325.45	1089.01	1355.63	1681.14	14.8918	1098.96	1364.18	1721.34	15.616	1135.36	1452.36	1797.97	23.0895	1137.26	1370.59	1721.45	16.1591	1148.35	1411.12	1748.1	19.5946	1190.92	1563.68	2002.65	32.5239	1249	1190	-4.72378
Annual	DBM		1350	1436	1540	1402	1597	1842	11.2117	1398	1606	1887	11.8384	1407	1670	1963	16.2953	1415	1628	1890	13.3705	1419	1662	1925	15.7382	1487	1776	2159	23.6769	1534	1466	-4.43286
Newby	HYPE		497.906	581.468	686.624	511.945	677.344	921.187	16.4886	517.988	692.66	932.615	19.1226	564.861	764.415	981.423	31.4629	542.004	739.781	972.089	27.2265	561.151	732.677	1012.03	26.0047	623.534	840.476	1252.69	44.5437	424	630	48.5849
Winter	DBM		470	527	597	490	602	776	14.2315	495	612	778	16.129	533	672	828	27.5142	517	642	844	21.8216	517	638	853	21.0626	572	726	1023	37.7609	467	676	44.7537
Newby	HYPE		54.366	72.3781	101.264	26.1504	70.0272	178.273	-3.24804	24.3045	70.0284	137.708	-3.24648	28.6938	66.7254	150.792	-7.80994	31.2792	70.5797	174.205	-2.48472	21.4245	62.1182	189.639	-14.1754	17.9403	64.8149	159.185	-10.4496	205	187	-8.78049
Summer	DBM		186	211	237	142	199	305	-5.6872	130	192	273	-9.00474	132	195	294	-7.58294	150	202	307	-4.2654	124	187	301	-11.3744	101	192	306	-9.00474	264	168	-36.3636

## Sheet: Wensum
Supplementary Data 1. Rainfall from UK Climate Projections 2009 (UKCP09) Weather Generator and High resolution (1.5 km) Regional Climate Model (RCM 1.5 km), discharge and total phosphorus load predicted by 'Hydrological Predictions for the Environment' (HYPE) and 'Data-Based Mechanistic' (DBM) models for 2050s and 2080s, low, medium and high emissions scenarios. For UKCP, results of each realisat…
Summary of model results				WENSUM Blackwater
Discharge Total annual mm (m3/s * s/yr /Area in m2 *1000 mm/m)
Driving data →			UKCP baseline			UKCP 2050s				UKCP 2050s				UKCP 2050s				UKCP 2080s				UKCP 2080s				UKCP 2080s				RCM 1.5 km 2100s
Emissions →						LOW				MEDIUM				HIGH				LOW				MEDIUM				HIGH				Base	RCP8.5
Percentile →			5th	50th	95th	5th	50th	95th	%Δ	5th	50th	95th	%Δ	5th	50th	95th	%Δ	5th	50th	95th	%Δ	5th	50th	95th	%Δ	5th	50th	95th	%Δ	Mean	Mean	%Δ
Rainfall	Annual		629	659	689	600	651	734	-1.21396	585	642	727	-2.57967	594	664	722	0.758725	587	659	730	0	579	651	716	-1.21396	568	637	742	-3.33839	935	770	-17.6471
	Winter		154	165	178	160	181	214	9.69697	152	183	211	10.9091	168	189	214	14.5455	162	187	211	13.3333	162	192	230	16.3636	168	199	239	20.6061	236	269	13.9831
	Summer		146	162	178	101	141	202	-12.963	94	128	189	-20.9877	95	139	184	-14.1975	83	138	203	-14.8148	78	123	169	-24.0741	65	119	189	-26.5432	227	120	-47.1366
Blackwater	HYPE		104	118.688	134.575	88.4609	111.243	152.679	-6.27212	86.8773	111.85	143.018	-5.7614	89.7433	114.046	147.515	-3.91069	92.2734	114.099	149.971	-3.86571	84.9584	114.886	147.639	-3.20331	79.4226	109.963	147.067	-7.35125	325	221	-32
Annual	DBM		131	150	172	118	151	216	0.666667	115	149	210	-0.666667	119	166	205	10.6667	120	161	212	7.33333	117	160	212	6.66667	112	153	219	2	456	354	-22.3684
Blackwater	HYPE		36.4682	44.3124	51.9602	32.9389	43.1806	59.6164	-2.55408	30.1373	44.3163	60.7532	0.00877438	32.0845	45.6979	62.0925	3.12653	29.523	42.8827	62.0508	-3.22643	29.2604	44.9186	69.5509	1.36799	28.4218	44.128	71.2687	-0.416159	84	90	7.14286
Winter	DBM		39	47	55	40	52	71	10.6383	39	53	76	12.766	42	57	76	21.2766	39	56	77	19.1489	40	59	88	25.5319	38	58	85	23.4043	107	157	46.729
Blackwater	HYPE		16.7858	19.8513	23.8017	9.89897	17.1379	34.9269	-13.6687	8.37489	15.389	28.1783	-22.4785	9.57117	16.595	29.171	-16.4038	8.76652	17.2362	33.2756	-13.1737	7.71174	14.7556	25.2879	-25.6697	5.11042	13.8126	30.349	-30.42	55	34	-38.1818
Summer	DBM		24	29	36	16	25	44	-13.7931	13	23	41	-20.6897	14	24	46	-17.2414	13	24	54	-17.2414	11	21	38	-27.5862	9	19	45	-34.4828	99	51	-48.4848
Total Phosphorus Total annual load kg through catchment outlet
Driving data →			UKCP baseline			UKCP 2050s				UKCP 2050s				UKCP 2050s				UKCP 2080s				UKCP 2080s				UKCP 2080s				RCM 1.5 km 2100s
Emissions →						LOW				MEDIUM				HIGH				LOW				MEDIUM				HIGH				Base	RCP8.5
Percentile →			5th	50th	95th	5th	50th	95th	%Δ	5th	50th	95th	%Δ	5th	50th	95th	%Δ	5th	50th	95th	%Δ	5th	50th	95th	%Δ	5th	50th	95th	%Δ	Mean	Mean	%Δ
Blackwater	HYPE		201.142	227.089	258.851	187.083	234.48	334.445	3.2546	184.042	236.928	312.099	4.33282	180.671	250.374	322.661	10.2535	191.126	250.046	323.09	10.1093	192.708	249.264	330.285	9.76501	182.946	247.844	342.929	9.13944	554	438	-20.9386
Annual	DBM		474	496	519	452	490	552	-1.20968	440	483	548	-2.62097	447	500	543	0.806452	442	497	550	0.201613	436	491	539	-1.00806	428	480	559	-3.22581	704	580	-17.6136
Blackwater	HYPE		59.3079	71.676	87.2674	56.0129	77.9472	115.395	8.7493	55.8069	80.3234	113.041	12.0646	58.9548	84.6588	121.44	18.1131	57.3358	80.9671	120.347	12.9626	54.8388	85.9895	135.512	19.9697	57.9777	84.9679	150.015	18.5444	102	142	39.2157
Winter	DBM		121	129	138	126	141	163	9.30233	122	142	162	10.0775	130	146	163	13.1783	127	145	161	12.4031	126	148	175	14.7287	129	151	180	17.0543	178	207	16.2921
Blackwater	HYPE		33.7064	42.161	54.5402	19.4172	38.5513	90.0758	-8.56165	16.663	36.2181	71.8161	-14.0958	20.6365	39.8135	77.3889	-5.56786	17.2756	42.7418	83.8486	1.37764	17.5855	35.6413	65.7811	-15.4638	10.1492	33.9591	85.6201	-19.4537	103	65	-36.8932
Summer	DBM		109	120	130	80	107	144	-10.8333	75	96	139	-20	73	104	137	-13.3333	66	105	150	-12.5	61	94	127	-21.6667	54	91	140	-24.1667	173	101	-41.6185

## Sheet: Avon
Supplementary Data 1. Rainfall from UK Climate Projections 2009 (UKCP09) Weather Generator and High resolution (1.5 km) Regional Climate Model (RCM 1.5 km), discharge and total phosphorus load predicted by 'Hydrological Predictions for the Environment' (HYPE) and 'Data-Based Mechanistic' (DBM) models for 2050s and 2080s, low, medium and high emissions scenarios. For UKCP, results of each realisat…
Summary of model results				AVON Wylye at Brixton Deverill
Discharge Total annual mm (m3/s * s/yr /Area in m2 *1000 mm/m)
Driving data →			UKCP baseline			UKCP 2050s				UKCP 2050s				UKCP 2050s				UKCP 2080s				UKCP 2080s				UKCP 2080s				RCM 1.5 km 2100s
Emissions →						LOW				MEDIUM				HIGH				LOW				MEDIUM				HIGH				Base	RCP8.5
Percentile →			5th	50th	95th	5th	50th	95th	%Δ	5th	50th	95th	%Δ	5th	50th	95th	%Δ	5th	50th	95th	%Δ	5th	50th	95th	%Δ	5th	50th	95th	%Δ	Mean	Mean	%Δ
Rainfall	Annual		954	994	1031	909	1006	1119	1.20724	913	1008	1123	1.40845	916	1011	1104	1.71026	918	1017	1142	2.31388	898	1027	1158	3.31992	925	1051	1210	5.73441	987	810	-17.9331
	Winter		266	287	309	275	322	368	12.1951	276	329	404	14.6341	277	327	411	13.9373	294	342	408	19.1638	285	348	452	21.2544	280	366	501	27.5261	257	324	26.07
	Summer		185	204	224	96	178	272	-12.7451	107	165	224	-19.1176	102	165	241	-19.1176	107	166	258	-18.6275	89	160	235	-21.5686	80	156	246	-23.5294	207	94	-54.5894
Wylye	HYPE		125.977	137.439	152.905	116.246	140.114	176.89	1.94614	111.104	141.85	194.29	3.20889	111.803	137.694	193.016	0.184992	114.494	146.235	194.457	6.39954	109.865	151.745	211.379	10.4084	120.205	160.116	257.943	16.499	168	136	-19.0476
Annual	DBM		311	343	377	302	372	467	8.45481	297	379	509	10.4956	307	376	521	9.62099	313	391	534	13.9942	305	405	573	18.0758	331	444	668	29.4461	341	291	-14.6628
Wylye	HYPE		44.9107	51.5618	60.2355	40.8679	57.5842	78.8526	11.6801	41.797	59.7324	95.7836	15.8464	41.0846	56.7019	97.4642	9.969	46.5781	61.1332	92.9131	18.563	43.5662	64.1248	104.871	24.365	45.0731	69.0698	129.214	33.9555	46	58	26.087
Winter	DBM		111	127	146	112	156	210	22.8346	122	165	243	29.9213	117	159	262	25.1969	130	172	248	35.4331	124	178	281	40.1575	135	199	366	56.6929	109	136	24.7706
Wylye	HYPE		18.7044	21.5895	24.431	13.3758	19.5346	32.125	-9.51796	13.6756	18.3421	24.7435	-15.0415	13.2492	18.1236	28.1693	-16.0535	13.964	18.8812	30.2388	-12.5447	12.3773	18.813	29.206	-12.8603	13.0792	18.8693	31.6288	-12.5999	29	24	-17.2414
Summer	DBM		43	50	60	26	44	80	-12	23	40	61	-20	24	40	69	-20	24	42	73	-16	20	41	74	-18	19	40	83	-20	72	44	-38.8889
Total Phosphorus Total annual load kg through catchment outlet
Driving data →			UKCP baseline			UKCP 2050s				UKCP 2050s				UKCP 2050s				UKCP 2080s				UKCP 2080s				UKCP 2080s				RCM 1.5 km 2100s
Emissions →						LOW				MEDIUM				HIGH				LOW				MEDIUM				HIGH				Base	RCP8.5
Percentile →			5th	50th	95th	5th	50th	95th	%Δ	5th	50th	95th	%Δ	5th	50th	95th	%Δ	5th	50th	95th	%Δ	5th	50th	95th	%Δ	5th	50th	95th	%Δ	Mean	Mean	%Δ
Wylye	HYPE		1017.91	1122.51	1298.47	1025	1312.14	1767.47	16.8933	1037.84	1357.23	1984.17	20.9097	1012.9	1365.16	2047.32	21.6163	1035.66	1433.36	2052.21	27.6922	1078.61	1529.65	2391.88	36.2704	1177.84	1719.49	2851.36	53.1818	1488	1484	-0.268817
Annual	DBM		2675	2947	3237	2596	3191	4011	8.27961	2555	3254	4370	10.4174	2634	3227	4477	9.50119	2687	3362	4589	14.0821	2618	3481	4922	18.1201	2844	3812	5743	29.3519	2930	2488	-15.0853
Wylye	HYPE		388.771	478.886	586.974	404.36	614.882	889.461	28.3984	423.405	635.466	1125.33	32.6968	394.53	608.434	1204.61	27.0519	456.791	698.489	1160.94	45.857	438.471	723.626	1393.09	51.106	488.608	858.041	1740.9	79.1742	338	792	134.32
Winter	DBM		939	1074	1238	955	1331	1763	23.9292	1047	1408	2065	31.0987	998	1344	2221	25.1397	1106	1451	2143	35.1024	1071	1511	2409	40.689	1170	1693	3089	57.635	909	1152	26.7327
Wylye	HYPE		105.447	142.149	183.876	66.2464	145.772	318.648	2.54919	65.5731	123.404	225.029	-13.1866	66.6623	120.245	300.856	-15.4091	71.1061	132.464	284.464	-6.8133	63.7967	124.004	284.098	-12.7646	61.7049	139.652	311.53	-1.75647	318	241	-24.2138
Summer	DBM		372	438	518	226	387	226	-11.6438	208	354	539	-19.1781	211	347	603	-20.7763	217	371	643	-15.2968	179	359	647	-18.0365	169	349	712	-20.3196	613	367	-40.1305
