# Supplementary material for: Major agricultural changes required to mitigate phosphorus losses under climate change
Source: Nat Commun. 2017 Jul 31;8:161. doi: 10.1038/s41467-017-00232-0 (PMC5534432; doi:10.1038/s41467-017-00232-0)
Supplement: Supplementary file 3 — Supplementary Data 2 [file 41467_2017_232_MOESM3_ESM.xlsx]

## Sheet: Eden
Supplementary Data 2. Total phosphorus loads predicted by 'Hydrological Predictions for the Environment' (HYPE) model for combined land management change (-80%, -50%, -20%, no change, +20%, +50%, +80% change in P inputs) and climate change scenarios for the Eden, Wensum and Avon Demonstration Test Catchments. Each line represents the median of the set of realisations resulting from different para…
Summary of model results				EDEN Newby Beck
Total Phosphorus Total annual load kg through catchment outlet
Driving data			UKCP baseline				UKCP 2050s				UKCP 2050s				UKCP 2050s				UKCP 2080s				UKCP 2080s				UKCP 2080s
Emissions							LOW				MEDIUM				HIGH				LOW				MEDIUM				HIGH
Percentile			5th	50th	95th	%Δ	5th	50th	95th	%Δ	5th	50th	95th	%Δ	5th	50th	95th	%Δ	5th	50th	95th	%Δ	5th	50th	95th	%Δ	5th	50th	95th	%Δ
Newby Beck
80% intensification		80	1443.27	1587.18	1784.93	34.5156	1446.94	1815.61	2272.64	53.8756	1470.75	1829.78	2319	55.0765	1530.89	1947.22	2416.09	65.0292	1529.26	1839.93	2327.75	55.9364	1540.36	1894.19	2352.54	60.5353	1593.55	2095.77	2675.14	77.6193
50% intensification		50	1292.08	1419.47	1595.58	20.3016	1299.38	1627.98	2029.74	37.9736	1317.59	1638.72	2072.32	38.8838	1367.58	1742.83	2161.76	47.707	1368.32	1645.25	2077.43	39.4371	1378.83	1694.58	2102.94	43.6178	1427.57	1877.19	2397.58	59.0943
20% intensification		20	1142.12	1252.49	1407.77	6.14986	1152.98	1438.7	1786.96	21.9318	1165.5	1447.74	1827.57	22.698	1205.74	1540.35	1908.48	30.5463	1207.47	1453.97	1828.99	23.2263	1218.44	1496.34	1855.27	26.8168	1262.86	1660	2122.04	40.6871
No change		0	1075.7	1179.92	1325.45	0	1089.01	1355.63	1681.14	14.8918	1098.96	1364.18	1721.34	15.616	1135.36	1452.36	1797.97	23.0895	1137.26	1370.59	1721.45	16.1591	1148.35	1411.12	1748.1	19.5946	1190.92	1563.68	2002.65	32.5239
20% extensification		-20	942.522	1035.2	1158.79	-12.2652	960.581	1188.68	1466.45	0.741816	962.984	1199.3	1506.26	1.64226	993.358	1274.31	1572.79	7.99908	995.981	1202.41	1502.27	1.90565	1004.31	1240.81	1529.2	5.16033	1046.33	1370.13	1759.79	16.1201
50% extensification		-50	797.454	877.403	976.348	-25.639	819.676	1007.9	1232.55	-14.5791	812.583	1017.68	1274.81	-13.7503	839.185	1081.74	1328.16	-8.32127	841.867	1016.61	1264	-13.8406	846.593	1053.86	1288.02	-10.6836	888.643	1158.73	1493.36	-1.79644
80% extensification		-80	667.203	737.419	815.971	-37.5027	687.323	845.617	1026.68	-28.3329	683.268	859.05	1069.92	-27.1943	706.022	913.284	1116.13	-22.598	710.801	857.039	1057.68	-27.3648	709.325	888.547	1081.6	-24.6945	749.722	978.4	1259.52	-17.0793

## Sheet: Wensum
Supplementary Data 2. Total phosphorus loads predicted by 'Hydrological Predictions for the Environment' (HYPE) model for combined land management change (-80%, -50%, -20%, no change, +20%, +50%, +80% change in P inputs) and climate change scenarios for the Eden, Wensum and Avon Demonstration Test Catchments. Each line represents the median of the set of realisations resulting from different para…
Summary of model results				WENSUM Blackwater
Total Phosphorus Total annual load kg through catchment outlet
Driving data			UKCP baseline				UKCP 2050s				UKCP 2050s				UKCP 2050s				UKCP 2080s				UKCP 2080s				UKCP 2080s
Emissions							LOW				MEDIUM				HIGH				LOW				MEDIUM				HIGH
Percentile			5th	50th	95th	%Δ	5th	50th	95th	%Δ	5th	50th	95th	%Δ	5th	50th	95th	%Δ	5th	50th	95th	%Δ	5th	50th	95th	%Δ	5th	50th	95th	%Δ
Blackwater
80% intensification		80	272.718	314.764	362.408	38.608	255.089	323.487	474.817	42.4494	246.64	327.162	440.168	44.0679	244.097	346.459	454.859	52.5651	257.688	345.916	453.041	52.3263	259.345	345.29	469.734	52.0503	246.673	342.123	490.038	50.656
50% intensification		50	245.829	281.712	323.41	24.0533	229.467	290.042	421.963	27.7218	223.053	292.912	391.218	28.9856	220.151	310.156	405.83	36.579	232.757	310	404.395	36.5102	234.241	308.641	417.218	35.9118	222.681	306.655	435.034	35.0372
20% intensification		20	218.988	249.47	284.596	9.85545	203.981	256.654	369.347	13.0191	199.594	259.205	343.055	14.1423	196.321	274.171	356.207	20.7328	207.954	273.877	355.776	20.6034	209.269	272.697	364.953	20.0835	198.796	271.56	379.662	19.5832
No Change		0	201.142	227.089	258.851	0	187.083	234.48	334.445	3.2546	184.042	236.928	312.099	4.33282	180.671	250.374	322.661	10.2535	191.126	250.046	323.09	10.1093	192.708	249.264	330.285	9.76501	182.946	247.844	342.929	9.13944
20% extensification		-20	183.42	205.837	233.433	-9.3587	170.276	212.418	299.79	-6.46039	168.573	214.908	281.32	-5.36387	165.191	226.276	288.624	-0.358237	174.266	226.352	290.579	-0.324447	175.798	225.265	295.781	-0.803169	167.166	224.736	306.379	-1.03636
50% extensification		-50	157.062	174.992	195.712	-22.9412	145.299	180.538	250.088	-20.4989	145.58	182.058	235.597	-19.8296	142.176	190.407	237.933	-16.1531	149.186	190.652	242.273	-16.0452	150.672	189.81	244.458	-16.4161	143.679	189.251	253.766	-16.6622
80% extensification		-80	130.457	143.592	159.192	-36.7682	120.782	148.837	201.25	-34.4589	122.33	149.724	190.225	-34.0681	119.559	155.039	188.27	-31.7279	124.259	155.327	195.34	-31.6008	125.126	154.651	194.667	-31.8985	120.56	153.757	203.209	-32.2924

## Sheet: Avon
Supplementary Data 2. Total phosphorus loads predicted by 'Hydrological Predictions for the Environment' (HYPE) model for combined land management change (-80%, -50%, -20%, no change, +20%, +50%, +80% change in P inputs) and climate change scenarios for the Eden, Wensum and Avon Demonstration Test Catchments. Each line represents the median of the set of realisations resulting from different para…
Summary of model results				AVON Wylye
Total Phosphorus Total annual load kg through catchment outlet
Driving data			UKCP baseline				UKCP 2050s				UKCP 2050s				UKCP 2050s				UKCP 2080s				UKCP 2080s				UKCP 2080s
Emissions							LOW				MEDIUM				HIGH				LOW				MEDIUM				HIGH
Percentile			5th	50th	95th	%Δ	5th	50th	95th	%Δ	5th	50th	95th	%Δ	5th	50th	95th	%Δ	5th	50th	95th	%Δ	5th	50th	95th	%Δ	5th	50th	95th	%Δ
Wylye at Brixton Deverill
80% intensification		80	1142.02	1257.71	1475.75	12.0442	1151.5	1497.6	2043.57	33.4147	1166.84	1550.4	2325.24	38.1189	1142.97	1555.36	2400.4	38.5603	1172.63	1644.72	2401.35	46.5215	1223.9	1753.13	2826.99	56.1789	1329.84	1995.79	3388.27	77.7969
50% intensification		50	1095.72	1206.54	1408.88	7.48523	1103.85	1428.68	1938.71	27.2753	1118.28	1477.6	2196.88	31.6331	1093.96	1483.68	2265.55	32.1752	1121.06	1566.53	2269.85	39.5553	1169.19	1669.93	2663.13	48.7669	1272.59	1890.47	3186.82	68.4136
20% intensification		20	1048.92	1155.99	1342.45	2.98235	1056.44	1358.45	1834.26	21.0187	1069.91	1405.24	2069.04	25.187	1045.22	1412.41	2131.97	25.8259	1069.73	1486.48	2139.02	32.4239	1114.75	1587.09	2500.08	41.3874	1215.63	1785.62	2988.61	59.0736
No Change		0	1017.91	1122.51	1298.47	0	1025	1312.14	1767.47	16.8933	1037.84	1357.23	1984.17	20.9097	1012.9	1365.16	2047.32	21.6163	1035.66	1433.36	2052.21	27.6922	1078.61	1529.65	2391.88	36.2704	1177.84	1719.49	2851.36	53.1818
20% extensification		-20	987.091	1089.72	1254.97	-2.92104	993.726	1268.13	1701.09	12.9721	1005.94	1309.44	1899.64	16.6526	980.744	1318.14	1963.05	17.4276	1001.65	1381.54	1967.6	23.0758	1041.56	1472.29	2284.16	31.1597	1140.23	1654.26	2714.68	47.3707
50% extensification		-50	940.384	1039.85	1191.18	-7.36453	947.207	1200.52	1602.87	6.94958	958.482	1236.11	1773.56	10.1202	932.893	1248.93	1837.46	11.2621	949.751	1307.53	1842.42	16.4819	984.936	1386.7	2123.58	23.5355	1084.2	1551.99	2510.91	38.2602
80% extensification		-80	893.063	989.177	1126.56	-11.8784	901.168	1140.99	1506.77	1.64616	911.508	1166.72	1648.4	3.93803	888.046	1181.96	1712.82	5.29545	898.309	1234.16	1718.37	9.94618	928.73	1304.1	1964.16	16.177	1029.39	1450.54	2308.54	29.2224
