# Supplementary material for: Major agricultural changes required to mitigate phosphorus losses under climate change
Source: Nat Commun. 2017 Jul 31;8:161. doi: 10.1038/s41467-017-00232-0 (PMC5534432; doi:10.1038/s41467-017-00232-0)
Supplement: Supplementary file 4 — Supplementary Data 3 [file 41467_2017_232_MOESM4_ESM.xlsx]

## Sheet: Eden
Supplementary Data 3. Hydrological Predictions for the Environment (HYPE) model: Parameter ranges used in HYPE behavioural runs.
Parameter ranges for Newby Beck, Eden:
Parameter Name	Parameter description	Min Value	Max Value
mperc1_sol1	Max percolation capacity from soil layer 1 to 2 (For soil class 1)	10.8639	99.1542
mperc1_sol2	Max percolation capacity from soil layer 1 to 2 (For soil class 2)	5.1973	98.8854
mperc1_sol3	Max percolation capacity from soil layer 1 to 2 (For soil class 3)	5.4751	96.2539
mperc2_sol1	Max percolation capacity from soil layer 2 to 3 (For soil class 1)	6.64725	96.3185
mperc2_sol2	Max percolation capacity from soil layer 2 to 3 (For soil class 2)	8.98807	99.2145
mperc2_sol3	Max percolation capacity from soil layer 2 to 3 (For soil class 3)	5.74106	98.6444
wcep_sol1	Effective porosity as a fraction for all soil layers (soil class 1)	0.0515285	0.0991866
wcep_sol2	Effective porosity as a fraction for all soil layers (soil class 2)	0.0504708	0.0709638
wcep_sol3	Effective porosity as a fraction for all soil layers (soil class 3)	0.0531011	0.285841
wcfc_sol1	Fraction of soil water available for evapotranspiration and not runoff - same for all soil layers (soil class 1)	0.0526199	0.289297
wcfc_sol2	Fraction of soil water available for evapotranspiration and not runoff - same for all soil layers (soil class 2)	0.101543	0.279291
wcfc_sol3	Fraction of soil water available for evapotranspiration and not runoff - same for all soil layers (soil class 3)	0.0433326	0.295995
wcwp_sol1	Wilting point as a fraction - same for all soil layers (soil class 1)	0.103216	0.197205
wcwp_sol2	Wilting point as a fraction - same for all soil layers (soil class 2)	0.109857	0.186886
wcwp_sol3	Wilting point as a fraction - same for all soil layers (soil class 3)	0.112054	0.197437
rrcs1_sol1	Recession coefficient for uppermost soil layer (soil class 1)	0.217878	0.741113
rrcs1_sol2	Recession coefficient for uppermost soil layer (soil class 2)	0.0533231	0.533703
rrcs1_sol3	Recession coefficient for uppermost soil layer (soil class 3)	0.105264	0.741675
rrcs2_sol1	Recession coefficient for lowest soil layer (soil class 1)	0.00371591	0.390085
rrcs2_sol2	Recession coefficient for lowest soil layer (soil class 2)	0.00153806	0.267206
rrcs2_sol3	Recession coefficient for lowest soil layer (soil class 3)	0.00524355	0.389137
srrate_sol1	Fraction for surface runoff (soil class 1)	0.2356	0.781536
srrate_sol2	Fraction for surface runoff (soil class 2)	0.696212	0.981507
srrate_sol3	Fraction for surface runoff (soil class 3)	0.337581	0.980758
soilcoh_sol1	Characteristic of soil for erosion calculation - kPa (soil class 1)	0.268611	0.96434
soilcoh_sol2	Characteristic of soil for erosion calculation - kPa (soil class 2)	0.206165	0.945719
soilcoh_sol3	Characteristic of soil for erosion calculation - kPa (soil class 3)	0.277612	0.941556
soilerod_sol1	Characteristic of soil for calculation of erosion (erodibility) - g/J (soil class 1)	0.238581	0.995838
soilerod_sol2	Characteristic of soil for calculation of erosion (erodibility) - g/J (soil class 2)	0.31078	0.967795
soilerod_sol3	Characteristic of soil for calculation of erosion (erodibility) - g/J (soil class 3)	0.212133	0.972547
kc_past	Crop coefficient for PET models (pasture land class)	0.405465	0.969845
kc_rgrs	Crop coefficient for PET models (rough grazing land class)	0.220933	4.17489
kc_agrl	Crop coefficient for PET models (arable land class)	0.0463257	4.9527
cevp_past	Evapotranspiration parameter - mm/degree/d (pasture land class)	0.11682	0.276619
cevp_rgrs	Evapotranspiration parameter - mm/degree/d (rough grazing land class)	0.125274	0.296419
cevp_agrl	Evapotranspiration parameter - mm/degree/d (arable land class)	0.133827	0.288809
degradhp_past	Decay of humus to fastP - d-1 (pasture land class)	1.7354e-06	2.42308e-05
degradhp_rgrs	Decay of humus to fastP - d-1 (rough grazing land class)	3.81935e-06	2.44562e-05
degradhp_agrl	Decay of humus to fastP - d-1 (arable land class)	1.67402e-06	2.15134e-05
minerfp_past	Mineralisation of fastP to SRP - d-1 (pasture land class)	0.0113318	0.0211707
minerfp_rgrs	Mineralisation of fastP to SRP - d-1 (rough grazing land class)	0.00754584	0.0284674
minerfp_agrl	Mineralisation of fastP to SRP - d-1 (arable land class)	0.00656146	0.0295102
dissolfp_past	Decay of fastP to dissolved PP - d-1 (pasture land class)	1.67451e-05	0.000138282
dissolfp_rgrs	Decay of fastP to dissolved PP - d-1 (rough grazing land class)	2.29381e-05	0.000148912
dissolfp_agrl	Decay of fastP to dissolved PP - d-1 (arable land class)	1.58327e-05	0.000147114
dissolhp_past	Decay of humusP to dissolved PP - d-1 (pasture land class)	8.49884e-07	2.94297e-06
dissolhp_rgrs	Decay of humusP to dissolved PP - d-1 (rough grazing land class)	8.18159e-07	2.86705e-06
dissolhp_agrl	Decay of humusP to dissolved PP - d-1 (arable land class)	1.36497e-06	2.97217e-06
humusP0_past	Starting value for pool in soil of humus P - mg/m3 (pasture land class)	5761.54	181025
humusP0_rgrs	Starting value for pool in soil of humus P - mg/m3 (rough grazing land class)	26370	198661
humusP0_past	Starting value for pool in soil of humus P - mg/m3 (arable land class)	30605.9	191150
partP0_past	Starting value for pool in soil of partP - mg/m3 (pasture land class)	24778.4	145460
partP0_rgrs	Starting value for pool in soil of partP - mg/m3 (rough grazing land class)	1633.24	146590
partP0_agrl	Starting value for pool in soil of partP - mg/m3 (arable land class)	3788.48	138615
damp	Fraction of delay in water course which also causes damping	0.0878616	0.960008
wprodp	Production/decay of P in water - kgm-3d-1	1.86083e-05	4.62553e-05
fastP0	Starting value for pool in soil of fastP - mg/m3	52.7172	494.361
lp	Limit for Potential evapotranspiration	0.0385504	0.986785
rcgrw	Recession coefficient for regional groundwater flow from soil layers	5.6527e-05	0.00916052
cevpph	Phase of sinus function that corrects potential evapotranspiration - days	3.00351	44.3287
cevpam	Amplitude of sinus function that corrects potential evapotranspiration	0.157613	1.444
mwind	Average windspeed - m/s	3.10914	4.83952
epotdist	coefficient in exponential function for potential evapotranspiration depth dependency	2.09064	4.928

## Sheet: Wensum
Supplementary Data 3. Hydrological Predictions for the Environment (HYPE) model: Parameter ranges used in HYPE behavioural runs.
Parameter ranges for Blackwater, Wensum:
Parameter Name	Parameter description	Min Value	Max Value
mperc1_sol1	Max percolation capacity from soil layer 1 to 2 (For soil class 1)	18.5415	91.0638
mperc1_sol2	Max percolation capacity from soil layer 1 to 2 (For soil class 2)	8.79224	93.3164
mperc1_sol3	Max percolation capacity from soil layer 1 to 2 (For soil class 3)	20.6993	95.438
mperc1_sol4	Max percolation capacity from soil layer 1 to 2 (For soil class 4)	28.1873	87.5331
mperc2_sol1	Max percolation capacity from soil layer 2 to 3 (For soil class 1)	12.9057	96.8262
mperc2_sol2	Max percolation capacity from soil layer 2 to 3 (For soil class 2)	13.5428	99.3938
mperc2_sol3	Max percolation capacity from soil layer 2 to 3 (For soil class 3)	21.6001	95.7302
mperc2_sol4	Max percolation capacity from soil layer 2 to 3 (For soil class 4)	18.679	96.7298
wcep_sol1	Effective porosity as a fraction for all soil layers (soil class 1)	0.323537	0.492364
wcep_sol2	Effective porosity as a fraction for all soil layers (soil class 2)	0.208427	0.480301
wcep_sol3	Effective porosity as a fraction for all soil layers (soil class 3)	0.107363	0.410805
wcep_sol4	Effective porosity as a fraction for all soil layers (soil class 4)	0.0806351	0.479274
wcfc_sol1	Fraction of soil water available for evapotranspiration and not runoff - same for all soil layers (soil class 1)	0.134512	0.453972
wcfc_sol2	Fraction of soil water available for evapotranspiration and not runoff - same for all soil layers (soil class 2)	0.0641279	0.416886
wcfc_sol3	Fraction of soil water available for evapotranspiration and not runoff - same for all soil layers (soil class 3)	0.0588015	0.150944
wcfc_sol4	Fraction of soil water available for evapotranspiration and not runoff - same for all soil layers (soil class 4)	0.0797466	0.34737
wcwp_sol1	Wilting point as a fraction - same for all soil layers (soil class 1)	0.112894	0.197515
wcwp_sol2	Wilting point as a fraction - same for all soil layers (soil class 2)	0.10667	0.190367
wcwp_sol3	Wilting point as a fraction - same for all soil layers (soil class 3)	0.103343	0.186834
wcwp_sol4	Wilting point as a fraction - same for all soil layers (soil class 4)	0.104753	0.196808
rrcs1_sol1	Recession coefficient for uppermost soil layer (soil class 1)	0.0612051	0.728803
rrcs1_sol2	Recession coefficient for uppermost soil layer (soil class 2)	0.0872924	0.572688
rrcs1_sol3	Recession coefficient for uppermost soil layer (soil class 3)	0.167951	0.743704
rrcs1_sol4	Recession coefficient for uppermost soil layer (soil class 4)	0.148095	0.606519
rrcs2_sol1	Recession coefficient for lowest soil layer (soil class 1)	0.00162191	0.0189646
rrcs2_sol2	Recession coefficient for lowest soil layer (soil class 2)	0.00162265	0.0144778
rrcs2_sol3	Recession coefficient for lowest soil layer (soil class 3)	0.214103	0.396355
rrcs2_sol4	Recession coefficient for lowest soil layer (soil class 4)	0.241012	0.399323
srrate_sol1	Fraction for surface runoff (soil class 1)	0.205281	0.264206
srrate_sol2	Fraction for surface runoff (soil class 2)	0.20058	0.235109
srrate_sol3	Fraction for surface runoff (soil class 3)	0.206651	0.297459
srrate_sol4	Fraction for surface runoff (soil class 4)	0.206727	0.418268
soilcoh_sol1	Characteristic of soil for erosion calculation - kPa (soil class 1)	0.357869	0.996709
soilcoh_sol2	Characteristic of soil for erosion calculation - kPa (soil class 2)	0.235133	0.868412
soilcoh_sol3	Characteristic of soil for erosion calculation - kPa (soil class 3)	0.243363	0.977312
soilcoh_sol4	Characteristic of soil for erosion calculation - kPa (soil class 4)	0.222618	0.991156
soilerod_sol1	Characteristic of soil for calculation of erosion (erodibility) - g/J (soil class 1)	0.219819	0.842141
soilerod_sol2	Characteristic of soil for calculation of erosion (erodibility) - g/J (soil class 2)	0.213754	0.809958
soilerod_sol3	Characteristic of soil for calculation of erosion (erodibility) - g/J (soil class 3)	0.286727	0.826151
soilerod_sol4	Characteristic of soil for calculation of erosion (erodibility) - g/J (soil class 4)	0.415835	0.973698
kc_agrl	Crop coefficient for PET models (arable land class)	1.2005	1.42824
kc_past	Crop coefficient for PET models (pasture land class)	0.125917	0.219459
kc_rgrs	Crop coefficient for PET models (rough grazing land class)	0.0839622	4.94026
cevp_agrl	Evapotranspiration parameter - mm/degree/d (arable land class)	0.163412	0.295942
cevp_past	Evapotranspiration parameter - mm/degree/d (pasture land class)	0.109395	0.296529
cevp_rgrs	Evapotranspiration parameter - mm/degree/d (rough grazing land class)	0.126527	0.296957
degradhp_agrl	Decay of humus to fastP - d-1 (arable land class)	5.96002e-06	2.45021e-05
degradhp_past	Decay of humus to fastP - d-1 (pasture land class)	1.9285e-06	2.46483e-05
degradhp_rgrs	Decay of humus to fastP - d-1 (rough grazing land class)	2.8235e-06	2.28226e-05
minerfp_agrl	Mineralisation of fastP to SRP - d-1 (arable land class)	0.00852531	0.0281525
minerfp_past	Mineralisation of fastP to SRP - d-1 (pasture land class)	0.0085078	0.0274102
minerfp_rgrs	Mineralisation of fastP to SRP - d-1 (rough grazing land class)	0.00829235	0.0284453
dissolfp_agrl	Decay of fastP to dissolved PP - d-1 (arable land class)	3.30833e-05	0.000130007
dissolfp_past	Decay of fastP to dissolved PP - d-1 (pature land class)	2.26554e-05	0.000143071
dissolfp_rgrs	Decay of fastP to dissolved PP - d-1 (rough grazing land class)	5.03934e-05	0.000141079
dissolhp_agrl	Decay of humusP to dissolved PP - d-1 (arable land class)	9.14003e-07	2.98939e-06
dissolhp_past	Decay of humusP to dissolved PP - d-1 (pasture land class)	9.52283e-07	2.993e-06
dissolhp_rgrs	Decay of humusP to dissolved PP - d-1 (rough grazing land class)	1.00628e-06	2.95793e-06
humusP0_agrl	Starting value for pool in soil of humus P - mg/m3 (arable land class)	7903.55	168105
humusP0_past	Starting value for pool in soil of humus P - mg/m3 (pasture land class)	9711.87	176377
humusP0_rgrs	Starting value for pool in soil of humus P - mg/m3 (rough grazing land class)	35465.3	163663
partP0_agrl	Starting value for pool in soil of partP - mg/m3 (arable land class)	1247.47	7937.28
partP0_past	Starting value for pool in soil of partP - mg/m3 (pasture land class)	113765	145968
partP0_rgrs	Starting value for pool in soil of partP - mg/m3 (rough grazing land class)	27846.1	145453
damp	Fraction of delay in water course which also causes damping	0.0693279	0.96507
wprodp	Production/decay of P in water - kgm-3d-1	1.56258e-05	4.92854e-05
fastP0	Starting value for pool in soil of fastP - mg/m3	39.1608	436.873
lp	Limit for Potential evapotranspiration	0.752193	0.995035
rcgrw	Recession coefficient for regional groundwater flow from soil layers	0.00343071	0.018406
cevpph	Phase of sinus function that corrects potential evapotranspiration - days	4.08586	44.2974
cevpam	Amplitude of sinus function that corrects potential evapotranspiration	0.264309	1.47589
mwind	Average windspeed - m/s	3.05277	4.91868
epotdist	coefficient in exponential function for potential evapotranspiration depth dependency	1.13074	4.42129

## Sheet: Avon
Supplementary Data 3. Hydrological Predictions for the Environment (HYPE) model: Parameter ranges used in HYPE behavioural runs.
Parameter ranges for Wylye, Hampshire Avon:
Parameter Name	Parameter description	Min Value	Max Value
mperc1_sol1	Max percolation capacity from soil layer 1 to 2 (For soil class 1)	21.8058	89.5666
mperc1_sol2	Max percolation capacity from soil layer 1 to 2 (For soil class 2)	15.432	94.6341
mperc1_sol3	Max percolation capacity from soil layer 1 to 2 (For soil class 3)	10.7248	99.3588
mperc2_sol1	Max percolation capacity from soil layer 2 to 3 (For soil class 1)	19.0801	83.3311
mperc2_sol2	Max percolation capacity from soil layer 2 to 3 (For soil class 2)	11.0496	95.7715
mperc2_sol3	Max percolation capacity from soil layer 2 to 3 (For soil class 3)	17.3184	96.7714
wcep_sol1	Effective porosity as a fraction for all soil layers (soil class 1)	0.347146	0.73997
wcep_sol2	Effective porosity as a fraction for all soil layers (soil class 2)	0.0526742	0.415988
wcep_sol3	Effective porosity as a fraction for all soil layers (soil class 3)	0.0603447	0.481284
wcfc_sol1	Fraction of soil water available for evapotranspiration and not runoff - same for all soil layers (soil class 1)	0.179283	0.366437
wcfc_sol2	Fraction of soil water available for evapotranspiration and not runoff - same for all soil layers (soil class 2)	0.164104	0.484608
wcfc_sol3	Fraction of soil water available for evapotranspiration and not runoff - same for all soil layers (soil class 3)	0.30094	0.48672
wcwp_sol1	Wilting point as a fraction - same for all soil layers (soil class 1)	0.106815	0.197535
wcwp_sol2	Wilting point as a fraction - same for all soil layers (soil class 2)	0.107775	0.198131
wcwp_sol3	Wilting point as a fraction - same for all soil layers (soil class 3)	0.116037	0.199576
rrcs1_sol1	Recession coefficient for uppermost soil layer (soil class 1)	0.0526716	0.197708
rrcs1_sol2	Recession coefficient for uppermost soil layer (soil class 2)	0.0575306	0.505822
rrcs1_sol3	Recession coefficient for uppermost soil layer (soil class 3)	0.0870068	0.742648
rrcs2_sol1	Recession coefficient for lowest soil layer (soil class 1)	0.00161977	0.00958868
rrcs2_sol2	Recession coefficient for lowest soil layer (soil class 2)	0.00173745	0.0083403
rrcs2_sol3	Recession coefficient for lowest soil layer (soil class 3)	0.00933342	0.271508
srrate_sol1	Fraction for surface runoff (soil class 1)	0.267156	0.379531
srrate_sol2	Fraction for surface runoff (soil class 2)	0.225177	0.395015
srrate_sol3	Fraction for surface runoff (soil class 3)	0.257428	0.687238
soilcoh_sol1	Characteristic of soil for erosion calculation - kPa (soil class 1)	0.228906	0.99376
soilcoh_sol2	Characteristic of soil for erosion calculation - kPa (soil class 2)	0.399148	0.976023
soilcoh_sol3	Characteristic of soil for erosion calculation - kPa (soil class 3)	0.283546	0.871253
soilerod_sol1	Characteristic of soil for calculation of erosion (erodibility) - g/J (soil class 1)	0.463145	0.991004
soilerod_sol2	Characteristic of soil for calculation of erosion (erodibility) - g/J (soil class 2)	0.264957	0.97771
soilerod_sol3	Characteristic of soil for calculation of erosion (erodibility) - g/J (soil class 3)	0.426767	0.975063
kc_agrl	Crop coefficient for PET models (arable land class)	2.34259	4.8856
kc_past	Crop coefficient for PET models (pasture land class)	1.0896	4.38547
kc_rgrs	Crop coefficient for PET models (rough grazing land class)	0.142491	2.63906
cevp_agrl	Evapotranspiration parameter - mm/degree/d (arable land class)	0.111666	0.282578
cevp_past	Evapotranspiration parameter - mm/degree/d (pasture land class)	0.105186	0.24362
cevp_rgrs	Evapotranspiration parameter - mm/degree/d (rough grazing land class)	0.109937	0.289974
degradhp_agrl	Decay of humus to fastP - d-1 (arable land class)	1.946e-06	2.03076e-05
degradhp_past	Decay of humus to fastP - d-1 (pasture land class)	1.94426e-06	2.24157e-05
degradhp_rgrs	Decay of humus to fastP - d-1 (rough grazing land class)	5.45386e-06	2.34523e-05
minerfp_agrl	Mineralisation of fastP to SRP - d-1 (arable land class)	0.0125423	0.0297481
minerfp_past	Mineralisation of fastP to SRP - d-1 (pasture land class)	0.00708893	0.0296218
minerfp_rgrs	Mineralisation of fastP to SRP - d-1 (rough grazing land class)	0.00780038	0.0298025
dissolfp_agrl	Decay of fastP to dissolved PP - d-1 (arable land class)	3.24057e-05	0.000146555
dissolfp_past	Decay of fastP to dissolved PP - d-1 (pature land class)	2.05533e-05	0.000136501
dissolfp_rgrs	Decay of fastP to dissolved PP - d-1 (rough grazing land class)	1.60992e-05	0.000138738
dissolhp_agrl	Decay of humusP to dissolved PP - d-1 (arable land class)	9.09275e-07	2.66329e-06
dissolhp_past	Decay of humusP to dissolved PP - d-1 (pasture land class)	1.18781e-06	2.73051e-06
dissolhp_rgrs	Decay of humusP to dissolved PP - d-1 (rough grazing land class)	8.49691e-07	2.49751e-06
humusP0_agrl	Starting value for pool in soil of humus P - mg/m3 (arable land class)	10566.7	184007
humusP0_past	Starting value for pool in soil of humus P - mg/m3 (pasture land class)	24397.2	190219
humusP0_rgrs	Starting value for pool in soil of humus P - mg/m3 (rough grazing land class)	101747	191793
partP0_agrl	Starting value for pool in soil of partP - mg/m3 (arable land class)	21482.3	128280
partP0_past	Starting value for pool in soil of partP - mg/m3 (pasture land class)	30704	140191
partP0_rgrs	Starting value for pool in soil of partP - mg/m3 (rough grazing land class)	3413.16	146845
damp	Fraction of delay in water course which also causes damping	0.00761789	0.976903
wprodp	Production/decay of P in water - kgm-3d-1	1.52021e-05	4.81964e-05
fastP0	Starting value for pool in soil of fastP - mg/m3	112.533	482.568
lp	Limit for Potential evapotranspiration	0.000238168	0.381077
rcgrw	Recession coefficient for regional groundwater flow from soil layers	0.00757599	0.151639
cevpph	Phase of sinus function that corrects potential evapotranspiration - days	5.39309	47.6517
cevpam	Amplitude of sinus function that corrects potential evapotranspiration	0.235752	1.3632
mwind	Average windspeed - m/s	1.60414	4.81724
epotdist	coefficient in exponential function for potential evapotranspiration depth dependency	1.11135	4.71924
