# Supplementary material for: Major agricultural changes required to mitigate phosphorus losses under climate change
Source: Nat Commun. 2017 Jul 31;8:161. doi: 10.1038/s41467-017-00232-0 (PMC5534432; doi:10.1038/s41467-017-00232-0)
Supplement: Supplementary file 5 — Supplementary Data 4 [file 41467_2017_232_MOESM5_ESM.xlsx]

## Sheet: HYPE fit statistics
Supplementary Data 4. Hydrological Predictions for the Environment (HYPE) model fit statistics
This table of model fit statistics includes the observed and modelled median (Q50 or TP50), and ranges (Q10, Q90 or TP10, TP90) for discharge Q and total phosphorus load TP. Nash Sutcliffe Efficiency (NSE) and model bias (PBIAS) are given for the calibration period (1 October 2011 – 30 September 2013) and the validation period (1 October 2013 – 30 September 2014).
HYPE Model fit statistics
Catchment	Newby Beck		Discharge Q (m3s-1)
	Calibration		0	% data missing			Validation		0	% data missing
	Q10	Q50	Q90	NSE	PBIAS %		Q10	Q50	Q90	NSE	PBIAS %
Observations	0.0326044	0.107879	0.509757				0.0227959	0.135149	1.05087
Model	0.02474	0.1328	0.63362	0.601692	9.72384		0.022	0.1387	1.0298	0.721276	-1.93669
n = 14	0.03256	0.1141	0.53702	0.613077	-5.63622		0.0314	0.126	0.9197	0.724287	-12.3998
	0.04056	0.1487	0.557	0.636951	5.40037		0.0377	0.1646	0.8912	0.723193	-5.94755
	0.02976	0.1293	0.61402	0.604193	3.31435		0.0297	0.1376	0.9618	0.697555	-8.0559
	0.03282	0.1512	0.64764	0.607445	13.7453		0.0264	0.1712	1.0119	0.711677	0.706078
	0.04202	0.1491	0.57596	0.607695	9.05107		0.0394	0.1633	0.9586	0.710551	-2.40552
	0.0668	0.1501	0.51528	0.606607	3.7069		0.0591	0.1534	0.9424	0.707625	-5.26497
	0.0661	0.1883	0.60966	0.603806	21.2568		0.0624	0.2056	0.9628	0.708673	4.67599
	0.0338	0.1411	0.59078	0.610691	6.30139		0.0284	0.149	0.9705	0.715607	-5.08341
	0.03134	0.1036	0.49258	0.601883	-12.513		0.0303	0.1046	0.879	0.6853	-18.7284
	0.02316	0.1472	0.63502	0.608907	10.0966		0.0156	0.1569	1.0039	0.709763	-1.85787
	0.04528	0.1157	0.61628	0.609687	1.54374		0.048	0.1287	0.9512	0.687372	-8.56739
	0.07654	0.1848	0.60712	0.602054	18.759		0.0787	0.2028	0.9604	0.721937	4.17683
	0.05146	0.1362	0.51008	0.604801	-2.12301		0.0494	0.1443	0.8731	0.695765	-11.4252
Catchment	Newby Beck		Total phosphorus load TP (kg day-1)
	Calibration		17.2	% data missing			Validation		34.5	% data missing
	TP10	TP50	TP90	NSE	PBIAS %		TP10	TP50	TP90	NSE	PBIAS %
Observations	0.116234	0.509127	8.60987				0.0258478	0.743059	18.7764
Model	0.053	0.5581	6.8017	0.441882	-43.0323		0.0335	0.5118	14.5562	0.473811	-33.3776
n=14	0.1116	0.7162	11.1618	0.498521	15.7117		0.12064	0.7477	26.387	0.45376	35.421
	0.1353	1.1026	9.2416	0.596151	-18.6395		0.11226	1.0735	19.8077	0.591471	-7.4277
	0.0839	0.5433	4.4329	0.476373	-47.1583		0.08264	0.5675	11.1113	0.438006	-43.0668
	0.2335	1.5527	13.8444	0.624765	18.9634		0.1576	1.539	27.3307	0.585441	31.1785
	0.0944	0.6616	8.2502	0.58648	-19.5409		0.087	0.6608	19.7638	0.568103	-6.5093
	0.1545	0.7701	8.4255	0.599884	-15.1959		0.1718	0.8594	20.1662	0.644149	3.65574
	0.2219	1.2475	9.3129	0.536811	-19.5469		0.20176	1.3791	19.1441	0.563193	-8.35195
	0.1227	0.9559	9.5219	0.597324	-15.6031		0.10254	0.9784	20.5244	0.638001	-5.09991
	0.0655	0.7617	11.7139	0.618316	2.06201		0.09088	0.7765	26.0163	0.633081	22.0853
	0.1863	1.8778	17.4423	0.561951	44.6864		0.09516	1.7838	31.7678	0.465714	54.8807
	0.057	0.2954	5.5017	0.518092	-38.8318		0.07268	0.3364	15.3061	0.459439	-33.9482
	0.2244	0.8755	6.1601	0.494093	-35		0.23752	0.9744	15.1423	0.572228	-20.4083
	0.177	1.0664	10.7415	0.57483	-2.63317		0.18494	1.1062	23.1882	0.592611	17.3715
Catchment	Blackwater		Discharge Q (m3s-1)
	Calibration		14.9	% data missing			Validation		1.9	% data missing
	Q10	Q50	Q90	NSE	PBIAS %		Q10	Q50	Q90	NSE	PBIAS %
Observations	0.0247827	0.0617337	0.236156				0.0247232	0.0668903	0.209919
Model	0.013	0.0481	0.25145	0.566377	-10.4048		0.01583	0.04145	0.16248	-0.182176	-21.6614
n=12	0.01327	0.04575	0.26024	0.574836	-10.8256		0.01669	0.0401	0.1703	-0.324601	-18.5753
	0.0112	0.0463	0.24921	0.552808	-13.6171		0.01423	0.04155	0.15361	-0.22017	-24.4165
	0.01227	0.04755	0.25432	0.5591	-11.6318		0.01556	0.0425	0.17476	-0.209648	-20.7306
	0.01184	0.0447	0.24412	0.550838	-12.5105		0.0144	0.03875	0.16325	-0.385161	-22.741
	0.01317	0.05275	0.26292	0.572239	-3.40282		0.01669	0.0478	0.18083	-0.28366	-13.2777
	0.01087	0.0418	0.2363	0.557492	-19.9291		0.01416	0.0371	0.14487	-0.18881	-28.416
	0.01137	0.0491	0.26177	0.553621	-9.63445		0.01489	0.0441	0.18142	-0.381511	-17.6063
	0.0103	0.04365	0.24772	0.563144	-11.264		0.0134	0.0378	0.18222	-0.675682	-18.7338
	0.01321	0.04755	0.23609	0.570047	-13.7717		0.01529	0.04155	0.15259	-0.256934	-23.1212
	0.0109	0.0514	0.2638	0.551691	-7.16821		0.0138	0.0432	0.17604	-0.424213	-15.7994
	0.01177	0.05075	0.2494	0.564956	-10.2345		0.01459	0.04285	0.16588	-0.336587	-20.8004
Catchment	Blackwater		Total phosphorus load TP (kg day-1)
	Calibration		40.2	% data missing			Validation		12.3	% data missing
	TP10	TP50	TP90	NSE	PBIAS %		TP10	TP50	TP90	NSE	PBIAS %
Observations	0.187712	0.499841	1.68829				0.176738	0.427827	1.27461
Model	0.07946	0.3717	1.86836	0.533657	-17.2428		0.15265	0.32765	1.01945	-0.223065	-10.6288
n=12	0.07236	0.3812	1.98548	0.529742	-16.0923		0.15475	0.31725	0.97175	-0.211428	-12.2135
	0.07966	0.4561	1.88296	0.53375	-12.4465		0.14685	0.3811	1.1756	-0.371018	-3.78672
	0.08374	0.4592	1.94252	0.539253	-10.8864		0.1683	0.3776	1.1758	-0.277392	-1.18861
	0.07004	0.4193	1.97014	0.552851	-12.3938		0.1506	0.3356	1.13055	-0.303072	-5.99211
	0.07854	0.4284	1.7143	0.529484	-17.1776		0.14485	0.33775	1.0905	0.0585181	-14.4207
	0.06312	0.3897	1.9007	0.532648	-17.9855		0.1395	0.31735	1.0072	-0.109312	-11.298
	0.06522	0.4077	1.62526	0.529691	-23.3897		0.13675	0.32765	1.0427	-0.266845	-14.9831
	0.06124	0.3684	1.64042	0.5405	-23.6412		0.12505	0.28205	1.0313	-0.127036	-20.2999
	0.09056	0.4442	1.72336	0.542022	-15.8305		0.1529	0.35155	1.11595	-0.0927626	-9.90798
	0.06268	0.437	1.91014	0.533683	-12.5829		0.1317	0.3205	1.13335	-0.581225	-2.92397
	0.0791	0.4735	2.08474	0.553662	-8.10865		0.1547	0.3805	1.14575	-0.219955	-1.50985
Catchment	Wylye		Discharge Q (m3s-1)
	Calibration		0	% data missing			Validation		38.4	% data missing
	Q10	Q50	Q90	NSE	PBIAS %		Q10	Q50	Q90	NSE	PBIAS %
Observations	0.0821792	0.18374	0.783515				0.0690833	0.366427	1.76537
Model	0.098	0.232	0.653	0.647852	-4.7846		0.189	0.472	1.885	0.526478	21.581
n=11	0.076	0.21	0.6252	0.644593	-3.84525		0.16	0.452	2.271	0.387325	28.9813
	0.0816	0.192	0.6804	0.605834	-5.01841		0.157	0.453	2.195	0.276281	29.0345
	0.044	0.131	0.5348	0.602741	-30.5292		0.102	0.259	1.396	0.417969	-14.8109
	0.0556	0.168	0.6486	0.654896	-16.1989		0.156	0.364	1.969	0.519271	13.9426
	0.07	0.197	0.6862	0.661144	-8.99269		0.156	0.487	2.089	0.272701	28.8182
	0.075	0.163	0.5598	0.635714	-19.6321		0.147	0.364	1.525	0.4319	-3.98784
	0.033	0.135	0.6904	0.616812	-17.1573		0.109	0.365	2.194	0.51637	19.3631
	0.079	0.218	0.6202	0.636754	-4.80526		0.18	0.42	2.262	0.368931	28.6216
	0.053	0.153	0.6538	0.622748	-19.1467		0.137	0.329	2.246	0.312509	20.9838
	0.1276	0.25	0.6448	0.647989	-0.485227		0.206	0.547	1.74	0.433795	19.6888
Catchment	Wylye		Total phosphorus load TP (kg day-1)
	Calibration		49.9	% data missing			Validation		67.7	% data missing
	TP10	TP50	TP90	NSE	PBIAS %		TP10	TP50	TP90	NSE	PBIAS %
Observations	0.817284	3.04814	12.1169				1.08943	1.3528	30.979
Model	0.6352	2.473	8.4175	0.638512	-29.3163		0.7832	10.9535	28.5365	-0.0720257	22.849
n=11	0.6279	3.0135	12.4277	0.616163	-8.38519		1.6406	14.443	43.7296	-0.205758	67.5625
	0.5161	2.58	10.9512	0.625293	-15.6943		1.136	14.317	45.9537	-0.418611	72.8603
	0.4754	2.2445	10.1179	0.659189	-21.1408		0.3331	9.822	29.7534	-0.0603605	25.0526
	0.5646	2.864	11.6605	0.65175	-7.01947		0.5131	14.758	42.9354	-0.693572	75.9754
	0.5606	2.775	9.9029	0.61969	-17.7519		0.6429	15.0865	41.4005	-0.87498	65.9987
	0.7179	2.314	8.0577	0.615432	-29.6533		0.6568	8.198	26.1013	-0.112694	15.0264
	0.5535	2.409	12.2008	0.654157	-8.1232		0.4611	8.628	43.4307	0.031246	53.9555
	0.5776	2.6405	10.255	0.630429	-19.4757		0.7055	11.8405	34.0359	0.250168	31.677
	0.4293	2.324	10.4523	0.683173	-17.6626		0.3385	11.013	46.7517	-1.86476	74.8233
	0.8862	2.979	9.7329	0.630806	-16.2108		1.6492	13.377	37.1481	-0.696871	51.8783
