# Supplementary material for: Major agricultural changes required to mitigate phosphorus losses under climate change
Source: Nat Commun. 2017 Jul 31;8:161. doi: 10.1038/s41467-017-00232-0 (PMC5534432; doi:10.1038/s41467-017-00232-0)
Supplement: Supplementary file 6 — Supplementary Data 5 [file 41467_2017_232_MOESM6_ESM.xlsx]

## Sheet: DBM fit statistics
Supplementary Data 5. Data-Based Mechanistic model (DBM) fit statistics
This table of model fit statistics includes the observed and modelled median (Q50 or TP50), and ranges (Q10, Q90 or TP10, TP90) for discharge Q and total phosphorus load TP. Nash Sutcliffe Efficiency (NSE) and model bias (PBIAS) are given for the calibration period (1 October 2011 – 30 September 2013) and the validation period (1 October 2013 – 30 September 2014).
DBM Model fit statistics
Catchment	Newby Beck		Runoff Q (mm h-1)
	Calibration		0	% data missing			Validation		0	% data missing
	Q10	Q50	Q90	NSE	PBIAS %		Q10	Q50	Q90	NSE	PBIAS %
Observations	0.0166331	0.0469102	0.159209				0.012	0.06	0.261
Model	0.00589871	0.0370699	0.17452	0.714617	-9.74912		0.008	0.047	0.249	0.78101	-14.2744
Catchment	Newby Beck		Total phosphorus load TP (kg h-1)
	Calibration		13.2	% data missing			Validation		30.8	% data missing
	TP10	TP50	TP90	NSE	PBIAS %		TP10	TP50	TP90	NSE	PBIAS %
Observations	0.00859269	0.0319012	0.266793				0.005	0.048	0.49
Model	0	0.001	0.474	0.648303	2.30538		0	0.002	0.858	0.616873	5.11282
Catchment	Blackwater		Runoff Q (mm h-1)
	Calibration		4.8	% data missing			Validation		2.8	% data missing
	Q10	Q50	Q90	NSE	PBIAS %		Q10	Q50	Q90	NSE	PBIAS %
Observations	0.005	0.011	0.044				0.005	0.012	0.038
Model	0.004	0.016	0.039	0.369071	-1.48679		0.005	0.014	0.029	0.323698	-9.41987
Catchment	Blackwater		Total phosphorus load TP (kg h-1)
	Calibration		13.6	% data missing			Validation		16.8	% data missing
	TP10	TP50	TP90	NSE	PBIAS %		TP10	TP50	TP90	NSE	PBIAS %
Observations	0.01	0.031	0.082				0.017	0.028	0.076
Model	0.009	0.031	0.117	0.615434	5.39021		0.017	0.048	0.13	0.0349722	38.2409
Catchment	Wylye		Runoff Q (mm h-1)
	Calibration		0.3	% data missing			Validation		1	% data missing
	Q10	Q50	Q90	NSE	PBIAS %		Q10	Q50	Q90	NSE	PBIAS %
Observations	0.004	0.02	0.075				0.006	0.091	0.14
Model	0.004	0.019	0.078	0.86747	3.03018		0.003	0.108	0.159	0.790161	10.9446
Catchment	Wylye		Total phosphorus load TP (kg h-1)
	Calibration		27.2	% data missing			Validation		46.6	% data missing
	TP10	TP50	TP90	NSE	PBIAS %		TP10	TP50	TP90	NSE	PBIAS %
Observations	0.036	0.167	0.543				0.055	0.876	1.615
Model	0.041	0.181	0.625	0.547695	5.52299		0.001	0.688	1.55	0.500159	-19.6945
